# Supplementary material for: Application of Fractal Radiomics and Machine Learning for Differentiation of Non-Small Cell Lung Cancer Subtypes on PET/MR Images
Source: J Clin Med. 2025 Aug 15;14(16):5776. doi: 10.3390/jcm14165776 (PMC12386986; doi:10.3390/jcm14165776)
Supplement: Supplementary file 1 [file jcm-14-05776-s001.zip]

Archive with 1 entries (1 files):
- jcm-3789973-supplementary.pdf
